# Supplementary material for: A microarray-based pathogen chip for simultaneous molecular detection of transfusion–transmitted infectious agents
Source: J Transl Med. 2019 May 14;17:156. doi: 10.1186/s12967-019-1905-4 (PMC6518760; doi:10.1186/s12967-019-1905-4)
Supplement: Supplementary file 1 — Additional file 1: Table S1. Viral pathogens used in testing the Pathogen Chip. [file 12967_2019_1905_MOESM1_ESM.xlsx]

## Sheet: Sheet1
Additional file 1: Table S1. Viral pathogens used in testing the Pathogen Chip
Virus	Type\Strain	Source	References
CHIKV	R91064	FDA/CBER Lot Release Panels*
HAV	SD11	Dr. Farci Lab
HCV	Genotype 1b	Sera Care (Sera Care, Milford, MA)
HCV	Genotype 2a	Sera Care (Sera Care, Milford, MA)
HCV	Genotype 3	Sera Care (Sera Care, Milford, MA)
HEV	Genotype 3a	WHO Standard
HIV-1	Group M, Subtype B	FDA/CBER Lot Release Panels	1,2
HIV-2	Subtype B	FDA/CBER Lot Release Panels	3
DENGUE	Serotype 1, 2, 3 and 4	Aedes albopictus C6/36 cell culture	4
HTLV-I		ZeptoMetrix
HTLV-II		ZeptoMetrix
WEST NILE	NY99	Cell culture	5
ZIKA	PRVABC62	FDA/CBER Lot Release Panels
ZIKA	FSS13025	FDA/CBER Lot Release Panels
* The FDA Center for Biologics Evaluation and Research (CBER), Division of Emerging and Transfusion Transmitted Diseases produces and makes available to blood donor screening test manufacturers panels which are sets of vialed human plasma containing virus particles that are carefully quantified for evaluating virus detection devices. Each set has several vials each one a different virus concentra…
1) C. Davis, A. Heath, S. Best, I. Hewlett, N. Lelie, R. Schuurman, H. HolmesCalibration of HIV-1 working reagents for nucleic acid amplification techniques against the 1st international standard for HIV-1 RNA. J Virol Methods, 107 (2003), pp. 37-44
2) S. Lee, O. Wood, R.E. Taffs, J. Hu, A. Machuca, A. Vallejo, I. HewlettDevelopment and evaluation of HIV-1 subtype RNA panels for the standardization of HIV-1 NAT assays. J Virol Methods, 137 (2006), pp. 287-291
3) F. Damond, G. Collin, D. Descamps, S. Matheron, S. Pueyo, A. Taieb, P. Campa, A. Benard, G. Chene, F. Brun-Vezinet. Improved sensitivity of human immunodeficiency virus type 2 subtype B plasma viral load assay; J Clin Microbiol, 43 (2005), pp. 4234-4236
4) M. Dong, C. Fisher, G. Anez, M. Rios, H.L. Nakhasi, J.P. Hobson, M. Beanan, D. Hockman, E. Grigorenko, R. DuncanStandardized methods to generate mock (spiked) clinical specimens by spiking blood or plasma with cultured pathogens. J Appl Microbiol, 120 (2016), pp. 1119-1129
5) A. Grinev, S. Daniel, M. Laassri, K. Chumakov, V. Chizhikov, M. Rios; Microarray-based assay for the detection of genetic variations of structural genes of West Nile virus. J Virol Methods, 154 (2008), pp. 27-40
