# Supplementary material for: A microarray-based pathogen chip for simultaneous molecular detection of transfusion–transmitted infectious agents
Source: J Transl Med. 2019 May 14;17:156. doi: 10.1186/s12967-019-1905-4 (PMC6518760; doi:10.1186/s12967-019-1905-4)
Supplement: Supplementary file 4 — Additional file 4: Table S2. Validation of pathogen chip detecion results. [file 12967_2019_1905_MOESM4_ESM.xlsx]

## Sheet: Sheet1
Additional file 4: Table S2. Validation of Pathogen Chip detecion results
Virus	Pathogen Chip Results	qPCR Ct Value	Virus Copy no.
CHIKV	POS	26.9181	3.1x10^3
CHIKV	POS	31.6417	1.4x10^2
CHIKV	POS	31.4861	1.6x10^2
CHIKV	POS	29.4099	6.3x10^2
CHIKV	POS	29.7239	5.8x10^2
DENGUE-1	POS	31.1412	2.3x10^3
DENGUE-1	POS	34.3954	3.0x10^2
DENGUE-1	NEG	38.676	41
DENGUE-2	POS	29.0975	8.4x10^3
DENGUE-2	POS	35.8801	1.2x10^2
DENGUE-2	NEG	38.91	18
DENGUE-3	POS	29.3346	7.1x10^3
DENGUE-3	POS	32.7095	8.4x10^2
DENGUE-3	NEG	37.3312	31
DENGUE-4	POS	30.343	3.3x10^3
DENGUE-4	POS	34.1518	2.6x10^2
DENGUE-4	NEG	36.9854	79
HAV	POS	28.4	3.2X10^3
HAV	POS	39.1	2.8x10^3
HAV	POS	29.154	8.2x10^2
HAV	POS	32.2398	1.2x10^2
HCV-1a	POS	26.2181	4.1x10^3
HCV-1a	POS	31.4417	1.6x10^2
HCV-2a	POS	27.4	3.8x10^3
HCV-2a	POS	32.1	1.8x10^2
HCV-3	POS	33.1	1.4x10^2
HEV	POS	25.4281	1.9x10^4
HEV	NEG	28.4165	1.8x10^3
HIV-1	POS	27.3218	4.6x10^3
HIV-1	POS	32.8046	1.6x10^2
HIV-2	POS	27.4263	4.3x10^3
HIV-2	POS	30.7	1.8x10^2
HTLV-I	POS	28.6763	3.9x10^3
HTLV-I	POS	28.2972	2.9x10^2
HTLV-II	POS	25.5741	2.7x10^3
HTLV-II	POS	29.2893	2.4x10^2
WNV (NY99)	POS	21.4804	1.9x10^5
WNV (NY99)	POS	24.5053	1.5x10^4
WNV (NY99)	POS	27.5765	2.1x10^3
WNV (NY99)	POS	31.3937	1.0x10^2
ZIKA PRVABC60	POS	26.1633	1.5x10^3
ZIKA PRVABC60	POS	30.1461	1.2x10^2
ZIKA PRVABC60	NEG	31.7645	41
ZIKA FSS13025	POS	25.3	2.4x10^3
ZIKA FSS13026	POS	29.1215	1.3x10^2
ZIKA FSS13027	NEG	32.959	17
Real Time PCR (RT-PCR) of Viral RNAs tested on Pathogen Chip. Aliquotes of tested positive plasma panel were used to run the confimatory test, to define the limit of detection of the platform.
